# Supplementary material for: Mapping the Role of Robot-Assisted Gait Training in Post-Stroke Recovery Among Elderly Patients: A Scoping Review
Source: J Clin Med. 2025 Jun 3;14(11):3922. doi: 10.3390/jcm14113922 (PMC12155765; doi:10.3390/jcm14113922)
Supplement: Supplementary file 1 [file jcm-14-03922-s001.zip]

Archive with 1 entries (1 files):
- jcm-3609038-supplementary.pdf
